# Supplementary material for: Sex differences in heart mitochondria regulate diastolic dysfunction
Source: Nat Commun. 2022 Jul 4;13:3850. doi: 10.1038/s41467-022-31544-5 (PMC9253085; doi:10.1038/s41467-022-31544-5)
Supplement: Supplementary file 4 — Source Data [file 41467_2022_31544_MOESM4_ESM.xlsx]

## Sheet: Fig. 1
Fig. 1B
	Chow								HFpEF
Male	1.04907	0.886242	0.934612	1.13743	1.05149	0.954251	0.852107	1.1348	1.36835	1.54661	1.18847	1.31869	0.95867	1.34329	1.08857	1.13218
Female	0.872024	0.932455	0.923877	0.703411	0.828806	0.94329	1.12696	0.753897	1.26205	1.24181	1.03224	1.34951	0.902776	1.41661	1.16671	1.26497
Fig. 1C
	Chow													HFpEF
Male	1.4019	1.46145	1.24639	1.59766	1.33943	1.44842	1.33138							1.6821	2.33259	1.98455	1.97009	2.9152	2.58955	1.80837	3.12921	1.70934	1.77606	2.61126	1.84003	2.53556
Female	2.01279	1.77661	1.90011	1.62287	1.37413	1.47686	1.3434	1.88937						1.95643	2.53378	1.88336	3.76559	1.93386	1.98896	2.07681	3.02085	2.24523	1.92463	2.23307	3.07668
Fig. 1D
	Chow													HFpEF
Male	23.2791	29.3722	24.0685	29.3621	23.2942	27.3764								37.0605	48.0103	51.8234	45.0918	33.6681	59.8201	45.4019	38.4255	38.1831	37.2233	44.7362	51.6581	39.8998
Female	37.7617	30.6283	35.2244	24.5142	26.3692	36.9332	33.4843	29.0777						48.8026	47.9705	81.4975	46.3921	45.9785	57.0584	43.8331	49.6065	57.5245	36.8677	76.0665
Fig. 1E
	Chow													HFpEF
Male	2.97959	3.26923	3.125	2.98246	2.40291	2.63499	2.71523	2.84024						3.07692	3.75	3.91304	4.08629	3.33333	3.83367	3.80102	3.78	3.625	3.60465	4.11111	3.70732
Female	4.03909	4.57338	3.72671	4.38538	4.22581	4.03315	3.94659	4.2471						4.12844	4.52962	4.69055	4.39597	4.57045	4.10658	5.33088	4.26791	4.74638	4.27673	4.42623	4.59547	3.70732
Fig. 1F
	Chow													HFpEF
Male	69.42	67.68	77.67	68.3	71.34	59.33	48.98	66.93						69.93	63.57	63.07	74.28	73.35	58.18	60.25	55.49	67.65	68.58	68.08	64.77	69.15
Female	68.15	67.23	62.89	60.75	83.35	63.82	67.06	67.15						74.72	77.27	66.37	68.64	69.39	63.57	67.68	71.78	66.09	69.21

## Sheet: Fig. 2
Fig. 2A
Male	Female
3.24724	4.38998
3.78217	4.01171
2.97774	3.74305
3.74008	4.05363
3.66602	4.08183
4.24045	2.93674
3.7301	3.99783
3.46827	3.90201
4.25517	4.19658
4.06771	2.74008
5.4423	2.35779
4.28476	2.86635
3.6407	3.00886
2.92658	3.45627
3.33854	3.80848
2.59227	2.70235
3.94279	2.46095
4.62424	3.51668
3.76909	3.99783
4.3748	1.38916
3.97021	3.40869
4.18207	2.51266
3.59058	1.91085
4.08183	2.29615
3.44724	3.38998
3.68217	3.01171
3.67774	3.44305
2.60408	3.55363
3.76602	2.68183
4.34045	2.33674
3.6301	3.59783
3.36827	3.30201
4.65517	4.49658
4.36771	2.74008
5.2423	3.05779
4.38476	2.46635
3.2407	3.40886
2.82658	3.35627
3.43854	3.40848
2.79227	2.80235
3.74279	2.56095
4.72424	3.21668
3.86909	3.34283
4.5748	2.68916
3.77021	3.30869
4.38207	2.41266
3.69058	2.31085
4.38183	2.49615
3.14724	4.58998
3.18217	4.01171
2.77774	3.14305
2.64008	4.15363
3.16602	4.18183
4.14045	2.13674
3.1301	3.19783
3.36827	3.10201
4.15517	4.39658
4.16771	2.54008
5.1423	3.15779
4.58476	2.16635
3.7407	3.10886
2.82658	3.15627
3.63854	3.10848
2.19227	2.10235
3.14279	2.16095
4.12424	3.11668
3.16909	3.19783
4.1748	2.48916
3.87021	3.10869
4.48207	2.11266
3.79058	1.61085
4.18183	2.19615

## Sheet: Fig. 3
Fig. 3A				Fig. 3B				Fig. 3D			Fig. 3E			Fig. 3F			Fig. 3G			Fig. 3H			Fig. 3I
Sham	GDX	Testosterone		Sham	GDX	Estrogen		Sham	GDX		Sham	GDX		Sham	GDX		Sham	GDX		Sham	GDX		Sham	GDX
3.97021	3.6407	3.94279		3.40869	3.00886	2.46095		22.1	19.3		119.2	79.1		88.2	51.2		64.6	44		123.9	83.1		82.8	61.6
4.18207	2.92658	4.62424		2.51266	3.45627	3.51668		21.7	17.3		101.7	104.2		77	50		57.5	62.2		162.6	100.4		96.4	55.1
3.59058	3.33854	3.76909		1.91085	3.80848	1.38916		20.1	16.8		64.6	89.2		40.1	57.5		50.1	45.8		139.1	80.8		64.1	77.5
4.08183	2.59227	4.3748		2.29615	3.99783	2.70235		29.3	17.9		108.2	74.9		81.4	51.5		62	45.1		93.6	81.2		102.3	61.2
								22.7	36.2		114.2	62.3		95.8	18.3		46.4	21.8		103.8	39.7		76.2	78.5
								38.4	35.4		149	77.1		86.4	17.2		63.5	33.9		107.5	51.2		78.3	70
								39.9	30.9		148.9	68.2		83.9	31.1		67.5	34.5		106.5	48.3		80.1	38.9
Fig. 3J			Fig. 3K			Fig. 3L			Fig. 3M			Fig. 3N			Fig. 3O
Sham	GDX		Sham	GDX		Sham	GDX		Sham	GDX		Sham	GDX		Sham	GDX
1.2	2.6		32.8	83.1		12.2	32.2		28.2	54.2		72	98.5		70.3	159.2
2.2	7.3		43	61.4		15.9	22		54.1	57.1		71.8	104.1		38.9	219.7
3.6	15.9		45.2	100.5		12.2	37.8		40.6	66.4		111	110.1		71.9	240.5
5.3	4.3		41.9	116.5		8.1	36.4		46.4	64.1		74.4	126		85.2	105.9
8.3	4.9		76.8	69.1		28.3	29		48.3	51.3		84.6	81.8		90.7	79.6
	4.5			71.2			24.9			43.3			51.3			67.9
Fig. 3P			Fig. 3Q			Fig. 3R			Fig. 3S			Fig. 3T
Sham	GDX		Sham	GDX		Sham	GDX		Sham	GDX		Sham	GDX
45.7778	47.165		60.0227	53.7339		42.1339	31.3775		2.34276	1.85973		69.2629	56.2604
39.0957	37.6056		52.8242	55.7882		48.6846	41.0227		2.95274	2.3878		68.6381	62.1221
53.7079	59.6367		55.7786	56.2627		46.9073	23.7749		3.5	3.02335		63.5735	59.0418
34.3053	47.9068		61.7484	56.7611		54.5923	25.7459		3.24771	2.39896		64.0849	66.3654
41.7053	60.0591		64.8494	58.3799		54.6381	35.1366		3.59921	1.92326		56.9704	67.7173
33.0321	48.9043		63.2123	62.3912		43.7758	26.9082		2.66172	2.53558		63.8236	63.1887
40.9591	37.1389		62.8449	59.6046			29.815			2.37427			56.3949
36.6273	43.0154		60.6772	45.3441
34.4471	53.9395		60.225	65.0391
42.9904	54.7469		52.2654	60.343
41.451	36.8618		71.1773	60.1813

## Sheet: Fig. 4
Fig. 4A
	Chow								HFpEF
Male	8.10727	9.15282	6.53966	6.58515	6.08061	9.47559	11.0748		7.15631	4.97334	7.18115	6.63095	7.38304	7.08229	5.4047
Female	6.16549	5.69311	6.65397	5.9969	5.55665	5.95547	6.08061		5.53743	5.87348	3.55344	5.3303	5.11316	5.67341	5.48015
Fig. 4B
	Chow				HFpEF
Male	24.9	27.3	28.5		29.9	21.5	21.7	24.6
Female	18.9	22.5	18.3		12.5	15.5	18.6
Fig. 4C
	Chow				HFpEF
Male	98.2	86.6	95.4		125.3	127.2	111.1	73.7
Female	81	93.4	105.9		77.4	71.8	61.2
Fig. 4D
	Chow				HFpEF
Male	80.6	70.3	79.8		106.6	74	65.1	47
Female	67.4	76.8	69.6		39.5	36	37.1
Fig. 4E
	Chow				HFpEF
Male	59.8	55.8	65.1		67.7	70	54.7	72
Female	44.4	50.4	66.9		53.6	66.3	47.7
Fig. 4F
	Chow				HFpEF
Male	152.8	153.7	164.2		188.9	172.1	122.5	177.8
Female	92.3	138.9	149		121.5	144.5	130.9
Fig. 4G
	Chow				HFpEF
Male	96.9	98.8	101.2		97.1	120.1	77.8	114.9
Female	58.9	71	60.3		71.1	92.6	92.7
Fig. 4H			Fig. 4I
Male	Female		Male	Female
7.83	7.57		12.47	8.77
6.36	3.75		14.9	5.01
9.3	3.62		28.88	5.54
7.83	2.72		12.99	7.74
8.25	5.77		12.06	1.36
7.41	3.23		8.93	1.07

## Sheet: Fig. 5
Fig. 5B			Fig. 5C
Male	Female			Chow								HFpEF
3.75122	3.03605		Male	1.13213	1.02981	1.03697	1.02743	1.25328	0.974256	0.692094	0.854038	1.02033	1.13475	0.93026	0.838397	0.886201	0.969764	0.753862	0.815471
6.39025	6.14943		Female	0.493928	0.541753	0.671615	0.713197	0.632457	0.642769	0.748655	0.572642	0.564759	0.539255	0.570002	0.566065	0.423091	0.467284	0.516094	0.56521
4.43731	6.20592
9.0448	1.92746		Fig. 5E
3.88319	3.44535			Sham								GDX
5.72049	3.74471		Male	0.764195	0.976265	1.06586	1.06094	0.934335	1.18538	1.01303	1.00201	0.892142	0.819043	0.919345	1.06832	0.589956	0.596811	0.556844	0.87986
4.62553	3.07608		Female	0.517538	0.513145	0.645877	0.604375	0.517616	0.640071			0.748235	0.67534	0.73091	0.64724	0.58083	1.05082	0.80708
5.24529	3.12381
4.00617	4.23791		Fig. 5J
6.49591	4.78627			Male				Female
3.65974	1.99037		A/J	0.96121	1.16897	1.05194	0.817883	0.683825	0.888889	0.795529	0.598291
7.17585	5.02844		KK/HlJ	0.487837	0.345825	0.51545	0.540451	0.364234	0.322156	0.306377	0.393162
7.20606	5.53012
2.8108	5.37214		Fig. 5K
4.66649	4.80558			Male								Female
4.26201	3.82274		A/J	32.1027	28.6892	21.9695	24.0758	29.7386	33.1686	19.02		42.4689	37.3398	26.169	39.9771	31.3998	49.5031	30.1988	29.9353
4.37988	4.31479		KK/HlJ	36.8436	50.2607	55.4509	44.8809	49.8951	45.8411			52.2187	69.2067	64.1075	58.7761
4.88418	2.9021
5.49157	4.38012
6.32898	3.79437
4.62629	2.14244		Fig. 5D
5.83563	6.78305
4.9712	3.14152
3.34987	2.83347
6.13549	2.17896
3.0724	4.42576
4.70191	3.88794
3.08589	6.81646
3.83541	4.63957
4.82505	5.67701
4.68012	2.63739
2.99158	3.72754
6.91737	3.39105
3.88374	2.49586
7.13813	4.29031
6.13099	2.66443
3.75093	3.96205
5.19702	2.30109
3.31859	2.92923
3.2788	5.50863
5.37755	2.18354
5.06441	3.14313
3.94432	5.12247
6.1206	4.77945
5.03273	5.65581
3.05296	3.45168
6.85333	4.09464
4.57518	5.00862
5.85422	4.86848
4.69751	3.52114
4.02276	1.34016
4.41036	6.08209
4.48343	3.88912
4.88952	4.67621
7.01126	4.94278
4.66355	4.62286
6.12175	3.91124
4.17871	3.81857
3.99703	3.83371
3.58679	3.55768
4.75474	3.01884
4.54598	3.74319
2.6576	4.3594
3.91567	3.25152
5.07502	2.61984
4.73596	4.88349
6.58845	3.8827
3.97285	0.802886
6.21911	6.55839
4.5469	5.11891
2.36393	2.33133
4.89012	1.5435
2.40856	2.47862
1.23097	4.94065
6.42935	4.53155
5.97571	4.35936
2.7702	2.66129
3.58401	1.9916
1.85023	4.46373
1.57704	0.650703
6.41045	4.31003
7.04361	6.97037
4.83192	1.89079
2.97083	1.94342
2.83313	5.81569
2.73227	1.18254
1.93205	7.8483
5.45327
7.99955
10.3738
3.13757
6.62385
3.54387
4.35635
2.28662
9.16168

## Sheet: Fig. 6
Fig. 6B
	GFP				Acsl6
Heart	1.02704	0.789215	1.03777	1.14597	542.505	536.893	292.742	392.194
Liver	1.51195	0.491892	0.690836	1.30532	277.514	173.214	130.022	190.654
Adipose	0.590072	1.87651	1.17656	0.356858	13.7925	17.0778	9.35838	7.42079
Muscle	1.38549	1.90386	0.496176	0.214481	18.1108	6.92338	11.6736	9.36902
Kidney	0.655792	1.41131	0.552971	1.37993	4.39662	8.97295	4.65679	1.1966
Fig. 6C
	GFP					Acsl6
BW	42.08	36.65	37.43	34.52		29.64	31.92	33.89	30.87
Fat	14.9628	12.5621	12.5639	10.5784		7.5246	10.5624	10.4512	9.5614
Lean	25.5354	23.7544	23.8542	22.0512		23.1564	21.1452	22.5687	20.7849
Fig. 6E			Fig. 6F			Fig. 6G			Fig. 6H			Fig. 6I
GFP	Acsl6		GFP	Acsl6		GFP	Acsl6		GFP	Acsl6		GFP	Acsl6
2.16423	2.03904		44.6854	31.8463		142.851	109.818		52.9526	53.7501		0.907	0.982
2.76679	2.04824		45.335	22.8836		122.451	107.481		65.3721	54.6734		0.754	1.857
2.63182	1.86262		41.6015	33.4921		134.215	109.262		63.3965	60.0302		1.135	1.359
2.56634	1.52865		45.2467	32.8924		119.168	119.847		59.8627	62.9838		1.024	1.658
Fig. 6J GTT												Fig. 6J AUC
	GFP					Acsl6						GFP	Acsl6
0	112	124	115	105		105	121	116	99			4.3043	3.6
15	423	468	479	385		368	376	389	341			4.6253	3.5978
30	495	515	486	499		435	386	452	415			4.3823	4.0035
60	398	423	398	365		311	325	384	355			4.0125	3.738
120	227	256	231	197		197	204	196	207
Fig. 6K			Fig. 6L			Fig. 6M			Fig. 6N			Fig. 6O			Fig. 6P			Fig. 6Q
GFP	Acsl6		GFP	Acsl6		GFP	Acsl6		GFP	Acsl6		GFP	Acsl6		GFP	Acsl6		GFP	Acsl6
256	198		1.4	2		53.4	122.9		28.2	74.5		36.6	94.7		64.3	126.9		75.4	155.3
221	176		2.2	4.2		138.8	82.5		88	50.8		51.9	94.2		104.8	137.8		127.9	158.9
263	223		0.3	6.4		115.3	104.8		72.2	67.6		70.6	87.1		110.1	133.2		131	162.4
237	184

## Sheet: Fig. 7
Fig. 7B												Fig. 7C				Fig. 7A
	GFP					Acsl6						GFP	Acsl6
BW	33.0795	29.3523	27.5117	29.9811		24.4702	25.7591	26.4826	25.5706			6.82111	6.29053
Fat	11.3992	9.13163	6.23572	8.92218		5.07655	6.26541	6.21331	5.85176			8.02213	6.23782
Lean	21.0793	18.8538	20.6314	20.1882		18.7378	18.738	19.5194	18.9984			7.45891	6.47021
												7.43405	6.33285
Fig. 7E
	GFP					Acsl6
0	1.49683	1.5774	1.41012	1.43307		1.30855	1.30549	1.55114	1.36918
4	2.69214	3.62298	2.17545	2.83019		1.98536	2.05978	2.04324	1.78559
7	2.96571	4.38942	2.16123	3.17212		1.77239	2.69829	2.03627	1.98305
Fig. 7F
	GFP					Acsl6
0	22.1325	16.9381	21.1733	24.8676		23.7566	23.8382	22.6128	18.9877
4	41.8718	47.2498	51.29	46.8039		24.6521	25.8978	38.325	28.4842
7	31.4698	54.9383	52.2684	46.2255		23.6986	27.5036	40.5397	30.1573
Fig. 7G
	GFP					Acsl6
0	93.8921	102.615	88.491	87.2847		79.2779	88.9741	85.1659	97.6512
4	100.242	106.339	119.889	108.823	107.79	107.79	89.5366	93.3272	93.9458
7	126.574	99.5939	119.538	115.235	97.6512	97.6512	94.8428	100.551	97.9019
Fig. 7H
	GFP					Acsl6
0	60.6022	61.5062	57.3001	61.3078		57.3488	59.3116	57.393	52.5979
4	58.3317	50.8639	57.9871	55.7276		50.7879	64.0938	63.1156	65.3854
7	55.8482	50.4905	55.6926	54.0104		52.5979	57.4814	59.389	60.0574
Fig. 7I			Fig. 7J GTT												Fig. 7J AUC			Fig. 7K			Fig. 7L
GFP	Acsl6			GFP					Acsl6						GFP	Acsl6		GFP	Acsl6		GFP	Acsl6
0.628	0.944		0	118	98	97	104		116	103	99	106			4.1385	3.2603		18	13		43	38
0.756	1.032		15	476	403	345	408		335	339	352	342			4.0088	3.45		21	15		41	35
0.576	0.75		30	502	461	558	507		419	497	422	446			3.7778	3.1208		17	15		39	39
0.594	0.775		60	381	395	310	329		274	266	242	261			3.8483	3.2775		18	14		41	37
			120	164	172	179	179		165	183	160	169
Fig. 7M			Fig. 7N			Fig. 7O			Fig. 7P			Fig. 7Q			Fig. 7R			Fig. 7S
GFP	Acsl6		GFP	Acsl6		GFP	Acsl6		GFP	Acsl6		GFP	Acsl6		GFP	Acsl6		GFP	Acsl6
1.09956	0.598302		16.1	27		63.7	127.5		29.3	32.6		57.5	66.1		131.2	116.7		208.7	203.7
0.801213	0.560345		23.2	19.7		108.1	70.6		49.5	27.2		44.8	59.7		92.9	103.4		93.4	126.4
1.22852	0.857433		33.2	28.2		106.2	86.3		48.8	27.3		34.7	26.5		84.2	83.2		56.8	144.5
0.870706	0.749305		20	28.3		88	117.3		39.1	45.8		63.7	68.4		126.8	142.6		146.9	177.9
			20.4			86.8			21.3			74.5			121.3			191.7

## Sheet: Fig. S1
Fig. S1A
	Chow														HFpEF
Male	28.3444	28.0143	23.156	26.8145	25.0988	26.9845	25.3609	26.0645							33.5339	36.7448	37.1174	34.1708	34.0107	41.0796	35.7573	34.9689	39.2526	36.9032	41.2221	36.5896	33.538	34.4526
Female	21.702	20.8417	19.7056	20.3656	22.5896	25.267	21.6066	18.9823							28.9439	23.8138	30.6673	27.8984	28.5809	27.4667	30.7783	22.4634	22.7572	31.8276	25.0115	31.9329
Fig. S1B
	Chow														HFpEF
Male	4.475	1.72209	1.6702	4.07868	3.30281	4.33609	1.59081	1.45564							8.02312	11.9914	11.6668	9.39894	8.90531	14.8752	9.5607	9.4742	12.4317	13.1551	13.4977	9.10269	6.52941	7.87414
Female	2.93151	2.57424	1.44955	2.4317	6.0732	4.177	3.50574	2.47815							10.1769	5.99831	11.4986	9.48986	11.7908	6.67687	13.8544	3.80065	4.73132	12.086	6.9731	10.8688
Fig. S1C
	Chow														HFpEF
Male	23.5579	25.57	21.1148	22.4469	21.3169	22.2553	23.0864	23.8874							24.6471	24.1183	24.4449	24.0637	24.469	25.4815	25.3816	24.7376	26.4901	23.5993	27.1525	26.6095	26.372	25.8941
Female	18.1675	17.7533	17.6644	17.4796	16.0786	20.3018	17.6484	15.9892							18.1558	17.2866	18.7024	17.7508	16.2484	19.8114	16.5047	18.0208	17.5689	19.1415	17.5681	20.2832
Fig. S1D
	Chow													HFpEF
Male	130.259	97.0905	82.7705	115.498	127.552	81.2908	79.05	114.95	74.86	71.475				139.023	112.301	110.769	105.131	110.122	157.346	94.3467	131.332	157.867	143.386	156.697	153.455	146.825
Female	100.226	108.486	91.5277	107.385	105.367	112.168	106.39	110.6						119.616	131.264	121.279	133.209	109.318	108.483	136.856	107.844	104.046	153.446
Fig. S1E
	Chow													HFpEF
Male	0.0209122	0.0119129	0.0148237	0.0205401	0.0167665	0.0188267	0.0110307	0.00708633						0.0448417	0.0519194	0.0536797	0.0514204	0.0482148	0.0550037	0.0518154	0.0539798	0.0533437	0.0639921	0.0620284	0.0418225	0.0374841
Female	0.0181265	0.0171009	0.00830415		0.0168782	0.0220613	0.0155814	0.0151772						0.0469857	0.0326915	0.0551663	0.0428456	0.0467463	0.0389134	0.0617892	0.0256653	0.0315241	0.0557777	0.0451677	0.0534802
Fig. S1F
	Chow													HFpEF
Male	1206	3546	3546	1170	1746	2034	2520	2448						1134	1242	1062	1404	1710	774	1188	1458	1206	468	972	972	1152
Female	1314	1386	1422	1566	1206	1386	864	1026						1314	1134	828	756	720	792	252	576	594	342	630	720
Fig. S1G
	Chow-Male														HFpEF-Male														Chow-Female														HFpEF-Female
0	135	109	122	123	120	112	124	113							104	125	135	113	103	143	123	99	116	127	129	99	97	285	101	105	100	94	98	77	93	79							91	85	100	107	101	84	118
15	337	333	331	399	395	359	415	400							402	423	414	350	482	305	344	438	447	307	301	369	306	378	358	355	364	431	382	389	354	341							417	480	354	496	261	458	492
30	279	276	351	325	436	360	380	398							486	415	449	498	548	431	408	551	478	390	534	478	396	416	293	309	318	370	280	355	266	307							592	634	395	541	396	526	686
60	280	190	260	217	265	248	245	266							405	390	345	395	390	473	361	288	410	361	406	442	367	379	207	215	247	223	189	241	211	213							362	319	254	368	274	354	368
90	230	156	197	188	223	206	170	193							315	320	269	309	277	306	277	296	369	316	378	298	299	362	157	162	173	148	188	175	196	173							221	269	227	207	183	189	351
120	182	118	169	160	162	171	142	154							226	240	203	207	189	238	210	190	294	242	292	238	195	327	132	128	131	137	162	146	158	127							160	224	176	188	178	152	214
150	151	108	149	145	156	152	141	129							199	186	169	212	203	201	210	194	227	227	243	194	231	225	126	108	122	112	153	125	157	130							180	210	174	180	132	131	157
Fig. S1H					Fig. S1I
Chow-Male	HFpEF-Male	Chow-Female	HFpEF-Female		Male	Female
3.1845	4.542	2.6745	4.3178		27.3764	37.7617
2.5253	4.377	2.76	4.4528		32.4265	30.6283
3.1388	4.092	2.967	3.3188		28.3334	35.2244
2.9625	4.4348	2.997	4.3185		29.242	24.5142
3.525	4.6193	2.691	3.1403		25.1569	26.3692
3.1665	4.581	3.0495	4.0935		30.4035	36.9332
3.183	3.9818	2.7368	5.079		23.2791	33.4843
3.3563	4.155	2.739	3.4238		37.0605	29.0777
	4.785		4.0215		48.0103	48.8026
	4.0058		3.3773		51.8234	28.5849
	4.7108		3.2153		45.0918	47.9705
	4.5863		3.969		33.6681	81.4975
	3.9713				59.8201	46.3921
	4.5083				45.4019	45.9785
					38.4255	57.0584
					21.8063	43.8331
					19.2041	49.6065
					35.7101	57.5245
					20.8588	36.8677
					15.3644	76.0665
					26.4787	22.0261
					33.2417	25.2304
					45.9691	34.7276
					32.1027	40.3781
					28.6892	32.8547
					21.9695	32.9976
					24.0758	29.9199
					40.8623	42.4689
					29.7386	37.3398
					33.1686	26.169
					19.02	39.9771
					28.0955	31.3998
					34.6395	49.5031
					31.6388	30.1988
					31.3985	29.9353
					31.0986	32.1365
					32.4029	36.5028
					36.211	31.2315
					43.5023	34.8919
					36.8436	36.8801
					50.2607	28.1727
					39.8998	29.4215
					27.196	35.2727
					25.542	52.2187
					35.7972
					35.4862
					19.6436
					22.2725
[truncated: 5 more columns]

## Sheet: Fig. S4
Fig. S2A
	Sham														GDX
-2	24.1889	20.5379	21.9581	20.5151	20.7866	22.0121	20.3214	21.2975	23.2996	23.0677	23.4116	19.7146	22.0005	19.4266	22.279	24.0145	21.217	22.959	20.9138	22.3281	22.6257	23.6694	21.1174	20.4692	21.7147	22.2496	21.2119	20.8464
0	28.0098	23.1648	24.578	22.4585	23.6068	25.0731	23.025	23.9844	25.8729	25.9773	26.4517	23.9646	23.0604		22.946	24.9109	22.6011	25.904	22.0139	22.9522	24.6825	25.0364	22.8826	21.8436	23.6882	22.2319	22.0911
2	32.4687	23.5933	28.2075	25.5651	24.5467	28.7644	25.4719	28.321	30.5981	28.229	27.378	27.8014	25.1814		21.021	26.6665	19.787	30.0795	21.6655	26.6241	27.2889	23.7792	26.9546	20.6553	20.1408	19.8077	22.6567
5	42.8958	26.6453	37.5099	30.9438	31.5583	39.0383	29.9767	36.963	40.4124	34.4343	29.3911	33.7236	30.9681		22.9336	31.3019	23.4351	38.2751	28.7437	34.5588	35.7095	27.3036	32.296	26.9015	21.1731	21.041	27.5603
Fig. S2B
	Sham														GDX
-2	3.00095	1.52509	2.23342	2.06488	1.76978	2.26083	1.82427	2.25542	2.31129	2.23702	1.51837	1.85653	1.47246	2.27361	2.44173	1.82086	1.38202	2.75373	1.9951	2.70114	2.02286	1.92914	2.29444	1.88752	1.58267	1.73414	1.95544	2.02079
0	2.49437	1.23747	2.20787	2.20424	1.67253	2.36971	1.56585	2.72425	2.34458	1.2112	1.02609	1.79653	1.99476		2.10729	2.2324	1.53477	3.43534	1.91567	2.70505	2.33375	2.39611	1.99402	1.92723	1.87631	1.65744	1.87917
2	6.52043	2.0641	5.35228	4.13429	3.35786	5.03505	2.9307	6.04804	5.27011	3.44672	1.79995	4.79884	3.37461		2.89131	5.83927	2.27932	8.43025	3.21274	5.50914	6.94194	3.62682	6.0645	2.46008	2.00315	2.25574	3.72552
5	14.2863	4.65529	12.1447	7.46763	7.49411	11.7936	4.52461	11.4672	11.8922	8.35876	3.32149	8.7544	6.56318		4.17252	9.91569	4.57984	15.2057	7.96593	11.6453	12.9452	6.46587	10.0175	7.30064	2.86189	2.76991	7.29558
Fig. S2C
	Sham														GDX
-2	20.6905	18.674	19.2901	18.1516	18.6675	19.3434	17.8171	18.7284	20.5789	20.4505	21.3599	17.4628	20.0739	16.7772	19.4334	21.7223	19.268	19.7971	18.5549	19.2769	20.2444	21.2448	18.2364	18.2502	19.8178	19.6569	18.8289	18.4992
0	24.6284	21.3816	21.9378	19.8732	21.1754	22.1637	20.7292	20.8734	22.993	24.0565	24.437	21.7883	20.4599		20.359	22.1751	20.4092	21.901	19.7099	19.9311	21.797	22.2737	20.1422	19.4846	20.8392	20.0012	19.6909
2	25.3442	21.1088	22.4774	20.8733	20.9033	23.2991	22.0164	21.8392	24.8053	24.1817	24.9328	22.7439	21.5292		17.7814	20.3687	17.1687	20.8953	17.9988	20.2252	19.9663	19.7289	20.1965	17.8745	17.5278	17.3419	18.5596
5	28.1786	21.7605	25.0061	23.074	23.4549	26.4791	24.5506	24.9315	27.9674	25.6185	25.4033	24.6218	24.0502		18.2445	20.6594	18.344	22.3943	20.1092	21.9817	21.985	19.9051	21.3686	19.1391	17.7165	17.9673	19.6725
Fig. S2D
	Sham							GDX
-2	18.6457	16.9561	18.4451	14.7855	18.8725	19.0657		21.3204	18.832	18.392	18.9741	18.6972	17.7045	18.207
0	17.8735	21.1209	20.0556	20.064	20.8808	18.3203		20.8454	20.6179	19.5352	22.1482	22.309	21.4261	22.3477
3	19.8962	28.9792	23.9854	28.5689	25.3199	22.9784		27.8974	32.3658	30.9845	28.9654	30.9654	31.8456	31.6354
7	25.3234	41.379	32.3249	40.7931	34.7115	27.7812		46.4483	48.7875	45.8221	40.7069	44.3201	48.9717	49.3908
Fig. S2E
	Sham							GDX
-2	2.44009	2.51195	1.6608	2.2303	2.06775	1.91912		2.19838	1.56833	2.27913	2.29011	1.61889	2.23838	2.32405
0	2.21336	1.41889	2.3276	1.9144	2.324	2.15624		2.21015	2.94843	2.07422	3.30148	2.80886	2.46872	2.47092
3	3.5627	10.2562	4.986	8.5698	7.6325	5.3694		7.2563	12.5894	9.3654	10.2569	8.5624	13.3254	11.2562
7	5.70786	17.9301	10.6188	17.3655	12.9829	7.64742		21.9221	23.7583	21.5259	18.9189	20.4279	25.0827	24.029
Fig. S2F
	Sham							GDX
-2	15.5341	13.95	15.9406	12.1984	15.8279	16.4232		17.9098	16.0609	15.1681	15.9963	15.9622	14.8103	15.1477
0	15.1064	17.7959	16.5663	17.2206	16.9353	14.8492		18.0512	17.2628	17.0395	18.5106	18.489	17.8523	18.8453
3	15.6935	18.353	18.9544	19.5491	17.4574	17.5421		20.5212	19.5593	20.8241	18.4515	21.8488	18.1872	20.255
7	19.162	22.5783	21.1801	22.6286	21.1486	19.1021		23.2868	23.9557	22.7996	21.0413	23.0243	23.0242	24.2154

## Sheet: Fig. S6
Fig. S6B
	Chow								HFpEF
Male	0.964	0.85	0.9732	1.3306	0.6696	1.1027	1.2655	0.8444	0.5266	0.477	0.5676	0.5223	0.7998	0.5768	0.9689	0.7191
Female	1.0857	3.5247	1.09	1.5635	2.1531				0.7814	0.528	0.4593	0.6781	0.4509	0.5683	0.7757
Fig. S6C
	Chow								HFpEF
Male	0.9552	0.9215	1.0205	1.1943	0.7419	0.9815	1.2348	0.9503	0.7274	0.5723	0.6157	0.6652	0.8073	0.7356	1.0135	0.9778
Female	1.2526	1.1531	2.284	1.0494	1.3181	1.5488			0.8598	0.6686	0.5185	0.7475	0.6849	0.7521	0.8062

[truncated: 3 more sheets: Fig. S9, Fig. S10, Fig. S11]
